# Supplementary material for: Association of Matrix Metalloproteinases Polymorphisms with Glaucoma Risk, Glaucoma Phenotype, and Response to Treatment with Selective Laser Trabeculoplasty or Latanoprost
Source: Int J Mol Sci. 2024 Dec 16;25(24):13464. doi: 10.3390/ijms252413464 (PMC11677773; doi:10.3390/ijms252413464)
Supplement: Supplementary file 1 [file ijms-25-13464-s001.zip]

Archive with 1 entries (1 files):
- ijms-3311215-supplementary.pdf
